# Supplementary material for: Flavonoids in Amomum tsaoko Crevost et Lemarie Ameliorate Loperamide-Induced Constipation in Mice by Regulating Gut Microbiota and Related Metabolites
Source: Int J Mol Sci. 2023 Apr 13;24(8):7191. doi: 10.3390/ijms24087191 (PMC10139007; doi:10.3390/ijms24087191)
Supplement: Supplementary file 1 [file ijms-24-07191-s001.zip]

Archive with 1 entries (1 files):
- ijms-2308588-supplementary.pdf
